# Supplementary material for: Horizontally Acquired Polysaccharide-Synthetic Gene Cluster From Weissella cibaria Boosts the Probiotic Property of Lactiplantibacillus plantarum
Source: Front Microbiol. 2021 Jun 21;12:692957. doi: 10.3389/fmicb.2021.692957 (PMC8256895; doi:10.3389/fmicb.2021.692957)
Supplement: Supplementary Table 2 — CFU counting data for Figure 3. [file Table_2.XLSX]

## Sheet: Sheet1
Table S2 CFU counting data for Figure 3
Strains	Viable counts (CFU/mL)
	Heat tolerance (16h)		Acid tolerance (2h)			Bile tolerance (2h)
	37℃	43℃	Control(0 min)	pH 3.0	pH 2.0	Control (0 min)	0.3% bile	1% bile
LTC-113 WT	3.26 ± 0.15×109	7.21 ± 0.35×108	7.65 ± 0.35×108	7.05 ± 0.63×108	4.26 ± 0.47×108	7.26 ± 0.15×108	6.07± 0.76×108	4.6.7 ± 0.45×108
pYZ1-cured	4.51 ± 0.08×109	7.38 ± 0.13×108	8.24 ± 0.93×108	7.51 ± 0.78×108	3.05 ± 0.36×108	8.35 ± 0.52×108	6.36 ± 0.13×108	3.35 ± 0.12×108
pcpsWcA-M	3.17 ± 0.24×109	9.16 ± 0.52×108	7.31 ± 0.52×108	6.84 ± 0.68×108	3.92 ± 0.28×108	7.81 ± 0.32×108	6.32 ± 0.93×108	4.51 ± 0.63×108
pcpsWcA-K	3.05 ± 0.22×109	8.23 ± 0.09×108	8.36 ± 1.09×108	7.71 ± 0.97×108	3.82 ± 0.54×108	7.53 ± 0.86×108	6.01 ± 0.28×108	4.30 ± 0.60×108
Z01 WT	2.96 ± 0.37×109	2.86 ± 0.48×108	8.57 ± 0.48×108	7.77 ± 0.46×108	2.91 ± 0.15×108	6.24 ± 0.29×108	4.37 ± 0.15×108	9.94 ± 0.01×107
Z01 WT+pcpsWcA-M	2.85 ± 0.53×109	4.69 ± 0.77×108	7.92 ± 0.77×108	7.32 ± 0.28×108	3.59 ± 0.27×108	6.18 ± 0.63×108	4.96 ± 0.76×108	1.73 ± 0.52×108
