# Supplementary material for: Horizontally Acquired Polysaccharide-Synthetic Gene Cluster From Weissella cibaria Boosts the Probiotic Property of Lactiplantibacillus plantarum
Source: Front Microbiol. 2021 Jun 21;12:692957. doi: 10.3389/fmicb.2021.692957 (PMC8256895; doi:10.3389/fmicb.2021.692957)
Supplement: Supplementary Table 3 — CFU counting data for Figure 4A. [file Table_3.XLSX]

## Sheet: Sheet1
Table S3 CFU counting data for Figure 4A
Treatment	Number	Control (CFU/mL) (0 h)	Adhesion counts of L. plantarum(CFU)
L. plantarum	LTC-113 WT	2.64 ± 0.13×108	4.33 ± 0.17×107
	pYZ1-cured	1.38 ± 0.26×108	1.63 ± 0.25×107
	pcpsWcA-M	2.57 ± 0.05×108	3.93 ± 0.41×107
	pcpsWcA-K	1.86 ± 0.33×108	2.32 ± 0.12×107
Enzymatic-shaved L. plantarum	LTC-113 WT	1.76 ± 0.08×108	2.13 ± 0.39×107
	pYZ1-cured	2.13 ± 0.21×108	1.94 ± 0.29×107
	pcpsWcA-M	2.38 ± 0.17×108	2.83 ± 0.14×107
	pcpsWcA-K	1.56 ± 0.18×108	1.63 ± 0.27×107
