# Supplementary material for: Horizontally Acquired Polysaccharide-Synthetic Gene Cluster From Weissella cibaria Boosts the Probiotic Property of Lactiplantibacillus plantarum
Source: Front Microbiol. 2021 Jun 21;12:692957. doi: 10.3389/fmicb.2021.692957 (PMC8256895; doi:10.3389/fmicb.2021.692957)
Supplement: Supplementary Table 4 — CFU counting data for Figure 5. [file Table_4.XLSX]

## Sheet: Sheet1
Table S4 CFU counting data for Figure 5
Treatment	Number	Control (CFU/mL) (0 h)	Adhesion counts of S. typhimurium(CFU)
			Exclusion	Competition	Displacement
L. plantarum	LTC-113 WT	2.13 ± 0.07×108	2.98 ± 0.26×107	1.01 ± 0.15×108	1.16 ± 0.11×108
	pYZ1-cured		9.09 ± 0.32×107	1.39 ± 0.32×108	1.51 ± 0.37×108
	pcpsWcA-M		4.97 ± 0.51×107	1.17 ± 0.27×108	1.37 ± 0.18×108
	pcpsWcA-K		7.52 ± 1.12×107	1.36 ± 0.08×108	1.43 ± 0.23×108
EPS (100 μg/mL)	LTC-113 WT	1.89 ± 0.15×108	5.61 ± 0.65×107	7.62 ± 0.51×107	1.30 ± 0.13×108
	pYZ1-cured		8.19 ± 0.73×107	9.70 ± 0.84×107	1.36 ± 0.25×108
	pcpsWcA-M		5.48 ± 0.36×107	9.01 ± 0.72×107	1.22 ± 0.19×108
	pcpsWcA-K		3.97 ± 0.23×107	5.48 ± 0.35×107	2.10 ± 0.15×108
Enzymatic-shaved L. plantarum	LTC-113 WT	2.64 ± 0.28×108	5.87 ± 0.62×107	1.16 ± 0.13×108	1.46 ± 0.06×108
	pYZ1-cured		1.08 ± 0.21×108	1.62 ± 0.27×108	1.75 ± 0.21×108
	pcpsWcA-M		6.78 ± 0.59×107	1.42 ± 0.34×108	1.55 ± 0.27×108
	pcpsWcA-K		9.04 ± 0.30×107	1.40 ± 0.19×108	1.65 ± 0.57×108
